# Supplementary material for: Gender-specific effects of intrauterine growth restriction on the adipose tissue of adult rats: a proteomic approach
Source: Proteome Sci. 2015 Dec 2;13:32. doi: 10.1186/s12953-015-0088-z (PMC4667418; doi:10.1186/s12953-015-0088-z)
Supplement: Additional file 1: Table S1. — Optic density of the spots with significant differences between the control and the restricted groups. (XLSX 12 kb) [file 12953_2015_88_MOESM1_ESM.xlsx]

## Sheet: Plan1
Table S1: Optic density of the spots with significant differences between the control and the restricted groups.
Spot	Control	Restricted	Spot	Control	Restricted
Male			Female
107 (NI)	67.8 ± 10.5	135.3 ± 27.6	604	2089.6 ± 261.4	607.6 ± 94.4
506	311.9 ± 71.2	115.1 ± 17.8	701	1048.3 ± 187.7	468.3 ± 101.9
1106	72.3 ± 16.1	139.4 ± 25.6	1604	4819.8 ± 366.1	2423.9 ± 685.5
1203 (NI)	4045.4 ± 572,8	1565.5 ± 198.1	2308	400.8 ± 50.2	185.5 ± 31.6
1206	434.5 ± 92.5	135.7 ± 47.4	2311	512.4 ± 126.2	168.5 ± 50.5
1303 (NI)	373.9 ± 40.7	264.3 ± 26.5	2313	226.1 ± 33.9	92.2 ± 21.7
1512	1880.9 ± 279.6	4453.9 ± 801.3	2409	1323.6 ± 153.8	2042.6 ± 210.3
1607	530.5 ± 125.5	117.2 ± 22.1	3508	241.9 ± 151.1	775.1 ± 113.2
1705	1611.8 ± 2214.9	969.3 ± 174.9	3903 (NI)	165.7 ± 64.1	414.1 ± 45.8
1806	2491.5 ± 257.0	1698.9 ± 256.1	4106	386.1 ± 67.0	807.8 ± 101.3
1904	2565.8 ± 407.2	1204.8 ± 177.8	4410	283.9 ± 26.3	124.5 ± 20.3
1902	734.2 ± 160.3	172.8 ± 46.0	4908 (NI)	531.7 ± 46.3	1034.6 ± 124.1
1907 (NI)	227.6 ± 51.1	555.7 ± 83.6	4909 (NI)	535.3 ± 67.1	920.3 ± 145.9
2105	633.6 ± 60.9	369.2 ± 98.3	5003	250.0 ± 56.6	78.9 ± 30.6
2306	1040.2 ± 119.9	1837.3 ± 224.3	5308	578.4 ± 67.5	364.5 ± 53.1
2307	1118.1 ± 132.4	2042.6 ± 350.8	5608 (NI)	1642.4 ± 306.7	725.5 ± 104.6
2713	226.9 ± 34.8	124.2 ± 22.6	6206	537.0 ± 69.0	308.0 ± 56.0
2811 (NI)	114.3 ± 16.8	214.6 ± 35.6	7703	4385.2 ± 167.5	1644.8 ± 314.4
3206	149.9 ± 32.1	366.0 ± 76.2	7807	18427.2 ± 4748.3	5733.7 ± 815.3
3711	955.8 ± 136.9	494.3 ± 98.5	7811	263.5 ± 42.0	102.8 ± 31.6
3906 (NI)	323.8 ± 26.8	572.7 ± 74.3	8110 (NI)	260.7 ± 25.2	59.6 ± 16.2
4205	137.5 ± 18.2	282.0 ± 59.3	8115	219.2 ± 24.6	83.4 ± 28.5
5313	243.9 ± 15.7	152.8 ± 32.2	8514	7603.7 ± 809.4	4061.5 ± 742.9
5408	206.8 ± 34.8	469.1 ± 70.8	8704	2751.7 ± 396.1	1250.7 ± 251.8
5911	925.3 ±123.9	2223.4 ± 370.6	9307	2888.0 ± 723.7	7190.5 ± 1410.6
5912 (NI)	251.5 ± 40.0	118.8 ± 42.1	9313	584.8 ± 164.1	203.7 ± 39.1
5916 (NI)	197.3 ± 27.9	109.1 ± 20.2	9501	2251.9 ± 460.7	514.7 ± 218.1
7003	90.5 ± 7.2	177.1 ± 29.7
7005 (NI)	71.3 ± 15.4	131.0 ± 18.7
7318	118.9 ± 20.8	243.2 ± 41.8
7319	107.1 ± 14.8	179.1 ± 25.4
8307	1094.1 ± 146.3	1626.8 ± 126.9
8408	625.8 ± 77.5	1292.9 ± 270.2
8511	512.8 ± 91.2	995.8 ± 128.8
9213	116.3 ± 37.1	250.8 ± 36.9
9215	67.9 ± 24.7	335.1 ± 91.0
9308	284.7 ± 39.5	508.8 ± 50.0
