# Supplementary material for: Gender-specific effects of intrauterine growth restriction on the adipose tissue of adult rats: a proteomic approach
Source: Proteome Sci. 2015 Dec 2;13:32. doi: 10.1186/s12953-015-0088-z (PMC4667418; doi:10.1186/s12953-015-0088-z)
Supplement: Additional file 2: Table S2. — Protein name, gene name and biological process of the proteins identified in the adipose tissue of males. (XLSX 11 kb) [file 12953_2015_88_MOESM2_ESM.xlsx]

## Sheet: Plan1
Table S2: Protein name, gene name and biological process of the proteins identified in the adipose tissue of males.
Spots	Protein name	Gene name	Biological process
Down-regulated proteins
506	Serine protease inhibitor A3N	Serpina3n	Regulation of biological process; regulation of catalytic activity; proteolysis
1203	Annexin A5	Anxa5	Fatty acid metabolic process
1607	Plastin-3	Pls3	Cellular component morphogenesis; cellular process; cellular component morphogenesis
1705	78 kDa glucose-regulated protein	Hspa5	Protein complex assembly; response to stress; protein complex assembly; protein folding
1806	Heat shock protein HSP 90-beta	Hsp90ab1	Immune system process; response to stress; protein folding
1902	Murinoglobin-1	Mug1	regulation of catalytic activity; cellular process; complement activation; proteolysis
1904	Murinoglobin-1	Mug1	regulation of catalytic activity; cellular process; complement activation; proteolysis
2105	Prohibitin	Phb	Cell cycle; DNA replication
2713	Hemopexin	Hpx	Vitamin transport; proteolysis
3711	Stress-70 ptotein. mitochondrial	Hspa9
5313	Macrophage-capping protein	Capg	Cellular component morphogenesis; cellular process; cellular component morphogenesis
Up-regulated proteins
1106	Proteasome subunit alpha type-3	Psma3	Proteolysis
1512	Tubulin alpha-1A chain	Tuba1a	Cellular component morphogenesis; mitosis; Cellular component movement; chromosome segregation; intracellular protein transport
2306	Actin, cytoplasmic1	Actb	Cellular component organization; mitosis; cytokinesis; intracellular protein transport; endocytosis and exocytosis
2307	Actin, cytoplasmic1	Actb	Cellular component organization; mitosis; cytokinesis; intracellular protein transport; endocytosis and exocytosis
3206	Malate dehydrogenase. cytoplasmic	Mdh1	Generation of precursor metabolites and energy; carbohydrate metabolic process; tricarboxylic acid cycle
4205	Aldose reductase	Akr1b
5408	Fascin	Fscn1	Cellular component movement
5911	Fatty acid synthase	Fasn	Cellular amino acid metabolic process; fatty acid biosynthetic process
7003	Adenylate kinase isoenzyme 1	Ak1	purine nucleobase metabolic process; pyrimidine nucleobase metabolic process
7318	Sorbitol dehydrogenase	Sord	carbohydrate metabolic process
7319	Branched-chain-amino-acid aminotransferase. mitochondrial	Bcat2	Cellular amino acid metabolic process
8307	Fructose-bisphosphate aldolase A	Aldoa
8408	Ig gamma-2B chain C region	Igh-1a
8511	ATP synthase subunit alpha mitochondrial	Atp5a1	Cation transport; respiratory electron transport chain; purine nucleobase metabolic process
9213	Voltage-dependent anion-selective channel protein 1	Vdac1	Anion transport
9215	Voltage-dependent anion-selective channel protein 1	Vdac1	Anion transport
9308	Elongation factor 1-alpha	Eef1a1	Regulation of translation; mRNA splicing, via spliceosome; translation
