# Supplementary material for: Gender-specific effects of intrauterine growth restriction on the adipose tissue of adult rats: a proteomic approach
Source: Proteome Sci. 2015 Dec 2;13:32. doi: 10.1186/s12953-015-0088-z (PMC4667418; doi:10.1186/s12953-015-0088-z)
Supplement: Additional file 3: Table S3. — Protein name, gene name and biological process of the proteins identified in the adipose tissue of females. (XLSX 10 kb) [file 12953_2015_88_MOESM3_ESM.xlsx]

## Sheet: Plan1
Table S3: Protein name, gene name and biological process of the proteins identified in the adipose tissue of females.
Spots	Protein name	Gene name	Biological process
Down-regulated proteins
604	Serine protease inhibitor A3L	Serpina 3l	Regulation of biological process; regulation of catalytic activity; proteolysis
701	Serine protease inhibitor A3K	Serpina 3k	Regulation of biological process; regulation of catalytic activity; proteolysis
1604	?-1-antiproteinase	Serpina1	Regulation of biological process; regulation of catalytic activity; proteolysis
2308	2-oxoisovalerate dehydrogenase subunit ?. mitochondrial	Bckdhb	Vitamin biosynthetic process; pentose phosphate shunt; cellular amino acid catabolic process; lipid metabolic process
2311	Protein kinase C delta-binding protein	Prkcdbp	rRNA metabolic process; transcription from RNA polymerase II promoter
2313	Pirilipin-1	Plin1	Lipid metabolic process
4410	26S proteasome non-ATPase regulatory subunit 11	Psmd11	Cell cycle; protein targeting; proteolysis
5003	Ras-related protein Rap-1A	Rap1a	Cell adhesion; cell-cell signaling; intracellular protein transport; receptor-mediated endocytosis; system process
5308	?-centractin	Actr1a	Cellular component morphogenesis; mitosis; cytokinesis; intracellular protein transport; endocytosis and exocytosis
6206	L-lactate dehydrogenase B	Ldhb	Glycolysis; tricarboxylic acid cycle
7703	Serotransferrin	Tf
7807	Serotransferrin	Tf
7811	Staphylococcal nuclease domain-containing protein 1	Snd1	transcription from RNA polymerase II promoter
8115	Glutathione S-transferase theta-2	Gstt2	Regulation of translation; cell communication; immune system process; response to toxic substance
8514	Ig gamma-2A chain C region	Igg-2a
8704	Transketolase	Tkt	Vitamin biosynthetic process; pentose phosphate shunt; cellular amino acid catabolic process; lipid metabolic process
9313	Heterogeneous nuclear ribonucleoproteins A2/B1	Hnrnpa2b1	Cell cycle; ectoderm development; system development; system process; DNA replication; RNA splicing, via transesterefication reactions and spliceosome; mRNA polyadenylation; rRNA metabolic process; protein metabolic process
9501	Ig gamma-2A chain C region	Igg-2a
Up-regulated proteins
2409	Guanine deaminase	Gda	purine
3508	Protein disulfide-isomerase A3	Pdia3	Cellular protein modification process; protein folding
4106	Thioredoxin-dependent peroxide reductase. mitochondrial	Prdx3
9307	Glyceraldehyde-3-phosphate dehydrogenase	Gapdh	Glycolysis
